# Supplementary material for: Impact of adjuvant chemotherapy for radically resected esophageal squamous cell carcinoma: a propensity score matching analysis
Source: Front Surg. 2023 May 3;10:1181505. doi: 10.3389/fsurg.2023.1181505 (PMC10188986; doi:10.3389/fsurg.2023.1181505)
Supplement: Supplementary file 1 [file Table1.xlsx]

## Sheet: Sheet1
ID	Chemotherapy	DFS	DFS time (months)	OS	OS time (months)	Sex	Age	Location	Length	Histologic grade	Thoracotomy	pT category	pN category	TNM stage	Metastatic lymph nodes	Total lymph nodes
6	0	0	145	0	145	2	1	2	1	2	2	3	2	3	5	50
23	0	0	144	0	144	2	2	2	2	2	1	2	0	2	0	26
25	0	1	16	0	144	1	1	2	2	1	2	3	1	3	1	29
31	0	1	8	1	27	2	2	2	1	3	1	2	2	3	3	12
39	0	1	80	1	90	1	1	2	1	2	1	1	0	1	0	14
58	0	0	140	0	140	1	1	2	2	1	2	3	1	3	1	49
80	0	0	138	0	138	1	1	2	1	2	1	2	0	2	0	19
86	0	1	24	1	95	2	2	3	2	2	1	3	2	3	6	24
96	0	1	39	1	44	1	2	2	1	2	2	3	1	3	1	26
105	0	1	84	1	85	1	1	2	2	2	2	2	1	3	1	43
113	0	0	135	0	135	1	1	2	1	3	1	3	0	2	0	18
125	0	0	133	0	133	1	1	3	1	2	1	2	0	2	0	13
162	0	0	132	0	132	1	1	2	1	2	2	1	1	1	1	48
172	0	1	39	1	42	2	2	3	1	2	1	3	2	3	4	10
189	0	0	129	0	129	1	1	1	1	1	2	1	0	1	0	34
196	0	0	128	0	128	1	1	2	2	2	2	3	0	2	0	36
230	0	1	18	1	40	1	2	2	2	3	2	3	2	3	3	33
246	0	1	41	1	52	1	1	2	2	1	2	2	1	3	1	27
292	0	1	8	1	32	1	1	2	1	2	2	3	1	3	1	38
299	0	0	121	0	121	1	1	2	2	3	2	3	0	2	0	39
306	0	1	60	1	70	1	1	2	1	1	2	2	0	1	0	36
323	0	0	49	0	49	2	1	2	2	2	2	3	2	3	5	43
344	0	1	23	1	26	1	2	3	1	1	2	3	1	3	1	22
369	0	1	20	1	28	2	2	2	2	2	2	3	2	3	3	32
371	0	1	13	1	18	1	2	3	1	2	2	3	1	3	1	31
379	0	1	71	1	82	2	2	1	2	1	2	3	1	3	1	26
384	0	0	115	0	115	2	2	1	1	2	2	3	2	3	6	34
394	0	1	12	1	13	2	2	2	1	2	2	3	3	4	8	25
396	0	1	41	1	48	1	1	2	1	3	2	3	1	3	1	30
411	0	1	13	1	21	1	1	1	1	2	2	3	0	2	0	24
427	0	1	17	1	19	1	2	3	1	3	1	3	2	3	3	17
432	0	0	110	0	110	2	1	2	1	2	2	2	1	3	1	35
442	0	1	13	1	20	2	1	2	1	3	2	2	0	2	0	14
451	0	0	109	0	109	1	1	2	1	3	2	3	1	3	2	23
473	0	0	107	0	107	2	2	3	1	2	2	2	1	3	1	29
476	0	1	46	1	64	1	2	2	1	1	2	3	1	3	2	15
489	0	0	105	0	105	1	2	2	1	2	1	3	0	2	0	16
510	0	1	10	0	104	1	1	1	1	1	2	3	1	3	2	24
519	0	1	14	1	15	1	1	2	1	2	2	2	2	3	3	25
533	0	0	101	0	101	1	2	3	1	3	1	3	1	3	2	15
539	0	1	8	1	13	1	2	2	1	2	2	3	2	3	4	34
553	0	0	100	0	100	1	2	2	1	1	2	3	2	3	3	31
593	0	0	97	0	97	2	1	2	1	2	1	2	0	2	0	23
616	0	0	96	0	96	2	2	2	1	2	2	1	0	1	0	17
622	0	1	70	0	74	1	2	2	1	2	2	3	1	3	1	26
634	0	1	5	1	5	1	1	2	1	1	1	3	2	3	3	11
641	0	1	39	1	46	1	1	2	1	3	2	3	2	3	4	22
645	0	1	4	1	77	1	2	1	1	2	2	3	0	2	0	30
648	0	1	52	1	62	1	1	2	1	2	2	3	1	3	1	20
685	0	1	8	1	10	2	1	2	1	2	2	1	1	1	2	26
701	0	1	20	1	32	2	1	2	1	3	2	3	0	2	0	32
740	0	0	86	0	86	2	2	2	1	3	2	3	1	3	1	13
742	0	1	28	0	86	1	2	3	1	2	1	3	2	3	5	7
744	0	0	86	0	86	1	2	2	1	2	2	2	0	2	0	20
745	0	1	17	1	32	1	1	2	1	2	1	2	2	3	3	17
750	0	1	24	1	32	1	1	2	1	2	2	3	1	3	2	32
827	0	1	62	1	74	1	2	2	1	2	2	3	1	3	2	30
840	0	0	77	0	77	1	1	3	1	1	2	3	1	3	1	24
862	0	0	75	0	75	1	1	3	1	2	1	2	0	2	0	18
870	0	0	74	0	74	1	1	2	1	2	2	2	0	2	0	42
871	0	1	14	1	27	1	2	2	1	2	2	2	2	3	4	27
873	0	0	73	0	73	1	1	2	1	1	1	1	0	1	0	18
888	0	1	13	0	72	1	1	2	1	2	2	3	1	3	1	23
890	0	0	72	0	72	2	2	3	1	2	1	2	0	2	0	9
916	0	0	70	0	70	1	1	2	1	2	2	2	0	2	0	20
919	0	0	60	0	60	1	2	2	1	2	2	2	1	3	1	41
928	0	0	70	0	70	1	1	2	1	2	2	2	2	3	3	60
929	0	1	47	1	55	1	2	2	1	2	2	3	2	3	3	48
941	0	1	5	1	18	1	2	2	1	2	2	2	2	3	4	19
975	0	0	66	0	66	1	2	2	1	1	2	3	1	3	1	17
993	0	0	66	0	66	2	2	2	1	1	2	1	1	1	1	26
1003	0	1	15	1	24	1	1	2	1	3	2	3	2	3	4	29
1041	0	1	48	1	57	1	2	2	1	2	2	3	1	3	1	37
1053	0	1	11	1	15	2	1	3	1	2	1	3	2	3	4	16
1061	0	1	36	1	39	1	2	2	1	2	2	3	2	3	3	50
1064	0	1	12	1	15	1	1	2	1	1	2	3	1	3	2	27
1070	0	0	57	0	57	1	2	3	1	3	1	1	0	1	0	27
1093	0	1	8	0	56	1	1	1	1	2	2	3	1	3	2	18
1110	0	0	55	0	55	1	1	1	1	3	2	2	2	3	3	27
1112	0	0	55	0	55	1	2	3	1	2	2	3	1	3	1	27
1124	0	0	53	0	53	1	1	1	1	1	2	3	1	3	1	15
1136	0	0	52	0	52	1	2	1	1	3	2	3	0	2	0	20
1146	0	1	10	1	11	1	2	2	1	3	2	3	2	3	5	36
1172	0	0	33	0	33	1	2	1	1	1	2	3	1	3	1	25
1182	0	1	6	1	11	1	1	3	1	1	2	3	2	3	4	38
1185	0	1	10	0	40	1	1	2	1	2	2	3	3	4	7	36
1199	0	1	18	1	22	1	2	2	1	2	1	3	1	3	1	15
1213	0	0	45	0	45	2	1	1	1	2	2	2	0	2	0	17
1246	0	1	16	1	20	1	1	2	1	3	2	3	2	3	3	18
1256	0	0	42	0	42	2	2	1	1	2	2	3	2	3	3	26
1268	0	0	41	0	41	1	1	2	1	3	2	3	0	2	0	32
1273	0	1	14	1	17	1	2	2	1	3	2	3	1	3	2	17
1280	0	1	4	0	19	1	1	2	1	3	2	3	2	3	4	19
1282	0	1	11	1	13	1	2	2	1	3	2	3	2	3	3	17
1285	0	1	7	1	9	1	2	2	1	3	2	3	1	3	1	23
1295	0	0	38	0	38	2	2	2	1	2	2	3	0	2	0	17
1309	0	0	39	0	39	1	2	3	1	1	2	2	0	1	0	20
1326	0	0	37	0	37	2	2	2	1	3	2	3	1	3	1	26
1336	0	0	35	0	35	1	2	2	1	3	2	3	1	3	1	34
1349	0	0	34	0	34	1	2	2	1	3	2	3	0	2	0	26
1360	0	1	18	0	35	1	1	1	1	3	2	3	2	3	5	43
1365	0	1	5	1	7	1	2	2	1	2	2	3	3	4	20	27
1	0	1	4	1	6	2	2	2	2	3	2	3	3	4	9	25
5	0	1	11	1	15	2	2	3	2	3	2	2	3	4	20	85
8	0	0	63	0	63	2	1	2	2	2	2	3	2	3	3	63
9	0	1	7	1	14	1	1	3	2	2	2	3	3	4	27	68
15	0	1	15	1	20	2	1	2	2	2	1	2	3	4	17	21
18	0	1	68	1	76	1	2	3	2	1	2	3	0	2	0	48
34	0	0	143	0	143	1	1	2	2	2	1	3	1	3	1	20
42	0	1	26	1	32	2	2	2	2	2	2	3	2	3	5	48
44	0	1	7	1	10	1	2	2	2	3	1	3	3	4	8	24
45	0	1	9	1	17	1	2	2	2	3	2	3	1	3	1	55
47	0	1	13	1	68	1	1	2	2	2	1	3	0	2	0	8
65	0	0	139	0	139	1	1	1	2	1	2	3	0	2	0	37
99	0	0	136	0	136	1	1	3	2	2	1	3	1	3	1	19
100	0	1	9	1	13	1	1	2	2	2	2	3	1	3	2	33
109	0	0	135	0	135	1	1	2	2	2	1	3	0	2	0	28
110	0	0	135	0	135	1	2	2	2	2	2	3	2	3	6	49
123	0	1	19	1	25	1	1	2	2	1	2	3	3	4	13	23
130	0	1	9	1	10	2	2	2	2	2	1	3	1	3	2	24
133	0	1	9	1	13	1	2	2	2	1	1	3	0	2	0	11
136	0	1	9	1	16	2	1	2	2	2	1	3	2	3	5	20
138	0	1	17	1	27	1	2	2	2	2	2	3	2	3	4	33
140	0	1	9	1	11	1	1	2	2	2	2	3	3	4	9	41
152	0	1	8	0	132	1	1	2	2	3	2	3	3	4	13	39
153	0	1	75	1	114	1	1	2	2	2	1	3	3	4	7	23
174	0	1	105	0	107	1	1	2	2	2	1	3	0	2	0	14
185	0	1	8	1	11	1	2	2	2	3	1	3	2	3	6	22
209	0	1	7	1	10	1	1	2	2	2	2	3	3	4	11	45
217	0	0	127	0	127	2	1	2	2	2	1	3	1	3	1	11
225	0	0	126	0	126	1	1	2	2	2	2	3	1	3	2	35
228	0	1	6	1	7	1	2	2	2	3	2	2	2	3	4	38
231	0	1	7	1	9	1	1	2	2	3	2	3	1	3	2	46
248	0	1	10	1	13	2	1	2	2	2	2	3	2	3	4	25
249	0	1	4	1	6	1	2	2	2	3	1	3	3	4	12	16
253	0	0	124	0	124	2	1	2	2	2	2	3	2	3	3	21
277	0	1	41	1	44	1	2	2	2	2	2	3	2	3	4	35
278	0	1	14	1	14	1	2	2	2	2	1	2	3	4	10	31
279	0	0	122	0	122	1	2	3	2	2	1	3	1	3	2	19
295	0	1	11	1	15	2	1	2	2	2	2	3	2	3	4	41
296	0	1	9	1	9	1	1	2	2	1	1	3	1	3	1	18
297	0	1	5	1	7	1	1	3	2	2	2	3	3	4	14	38
304	0	1	8	1	19	1	2	2	2	2	2	4	3	4	12	63
315	0	0	119	0	119	2	1	2	2	2	1	3	1	3	1	27
319	0	1	6	1	12	1	2	2	2	2	1	3	2	3	4	19
320	0	1	40	1	48	1	2	2	2	1	1	3	0	2	0	19
325	0	0	119	0	119	1	1	2	2	2	2	3	0	2	0	29
328	0	0	119	0	119	1	1	2	2	2	2	3	1	3	2	27
339	0	0	118	0	118	1	2	2	2	2	1	3	1	3	1	37
343	0	1	4	1	17	2	2	2	2	3	2	3	2	3	5	51
351	0	1	18	1	20	1	1	2	2	3	2	3	3	4	7	26
352	0	0	117	0	117	1	2	2	2	1	2	3	1	3	2	28
353	0	1	8	1	15	1	1	3	2	2	2	3	3	4	7	22
358	0	1	38	1	43	1	1	3	2	1	2	3	0	2	0	31
365	0	0	117	0	117	1	2	3	2	3	1	3	0	2	0	16
367	0	0	117	0	117	1	1	2	2	2	2	3	2	3	3	30
372	0	1	16	1	22	1	2	3	2	2	1	3	3	4	7	11
376	0	1	14	1	20	1	1	2	2	2	2	3	2	3	5	36
387	0	0	115	0	115	1	1	2	2	2	2	3	0	2	0	40
402	0	1	26	1	37	2	2	3	2	2	2	3	1	3	2	26
408	0	0	113	0	113	1	1	2	2	1	2	3	0	2	0	32
420	0	1	9	1	19	1	1	2	2	2	2	3	1	3	2	29
439	0	0	110	0	110	1	2	2	2	2	2	3	2	3	3	28
440	0	1	14	1	22	2	1	3	2	2	2	3	1	3	2	25
456	0	1	4	1	8	2	1	2	2	3	2	3	1	3	2	25
508	0	1	9	1	11	1	1	2	2	2	1	3	2	3	6	42
511	0	1	15	1	22	1	2	2	2	2	1	3	2	3	6	23
517	0	0	103	0	103	1	1	2	2	1	2	4	1	3	1	40
518	0	1	4	1	22	1	1	2	2	2	1	2	1	3	1	3
528	0	0	102	0	102	1	2	2	2	2	2	3	1	3	2	23
530	0	1	12	1	18	1	2	3	2	3	2	3	1	3	1	26
557	0	1	4	1	7	1	2	3	2	2	1	3	1	3	1	14
558	0	1	9	1	10	1	1	2	2	1	2	3	3	4	11	53
565	0	1	48	1	54	1	2	2	2	1	1	3	1	3	2	23
587	0	1	5	1	9	1	2	3	2	2	2	3	3	4	14	29
591	0	1	6	1	8	1	2	3	2	1	1	2	2	3	3	14
605	0	1	11	1	19	1	2	3	2	2	1	4	1	3	1	32
643	0	1	7	1	9	2	1	2	2	2	1	3	1	3	1	32
646	0	0	93	0	93	1	1	2	2	1	2	1	1	1	2	26
652	0	1	58	1	67	1	2	2	2	3	1	3	0	2	0	27
657	0	0	93	0	93	1	1	2	2	3	2	3	0	2	0	28
673	0	1	11	0	92	1	1	2	2	1	2	3	0	2	0	26
697	0	1	9	1	14	1	1	2	2	2	1	2	2	3	5	28
698	0	1	18	1	24	1	2	2	2	1	1	2	2	3	4	13
700	0	1	8	1	9	1	2	1	2	2	2	3	1	3	2	38
702	0	1	6	0	90	2	1	2	2	3	2	3	3	4	11	33
712	0	1	16	1	26	1	2	3	2	2	1	3	2	3	3	24
719	0	0	87	0	87	1	1	2	2	2	2	3	0	2	0	28
723	0	0	87	0	87	1	2	3	2	2	1	3	0	2	0	13
731	0	1	4	1	11	1	2	2	2	2	2	3	2	3	4	22
732	0	1	55	1	59	1	2	2	2	2	2	3	2	3	3	40
736	0	1	37	1	54	1	2	2	2	2	1	3	1	3	2	17
738	0	1	10	1	15	1	1	2	2	2	2	3	1	3	1	12
768	0	0	83	0	83	1	2	3	2	1	2	3	1	3	1	48
771	0	0	83	0	83	1	2	2	2	1	2	3	0	2	0	40
774	0	0	55	0	55	2	1	2	2	1	1	3	2	3	5	20
800	0	1	36	1	41	1	2	2	2	1	2	3	1	3	2	30
814	0	0	9	0	9	1	1	2	2	3	2	3	1	3	1	26
824	0	1	6	1	17	2	1	2	2	1	2	3	1	3	2	24
852	0	1	11	1	33	1	1	3	2	1	2	3	1	3	1	33
859	0	1	17	1	22	1	1	1	2	2	2	3	1	3	2	39
865	0	0	74	0	74	1	1	3	2	2	2	3	1	3	1	37
881	0	0	72	0	72	1	1	2	2	1	2	3	0	2	0	27
885	0	1	19	1	20	1	1	2	2	2	2	3	2	3	3	26
887	0	1	17	1	24	1	2	2	2	1	2	2	2	3	6	27
893	0	0	71	0	71	1	2	2	2	2	2	3	1	3	1	22
897	0	1	8	1	31	1	2	1	2	3	2	3	2	3	4	38
908	0	0	42	0	42	1	2	2	2	3	1	3	1	3	1	22
911	0	1	7	1	8	2	2	2	2	1	1	3	1	3	2	33
923	0	0	70	0	70	1	1	2	2	1	2	3	1	3	1	23
925	0	0	69	0	69	1	1	2	2	2	2	3	1	3	1	37
927	0	1	20	1	24	1	1	2	2	3	2	3	2	3	4	34
933	0	0	69	0	69	1	1	2	2	3	2	3	0	2	0	29
939	0	1	8	1	12	1	1	2	2	1	2	3	1	3	1	22
940	0	1	5	1	5	1	1	1	2	3	2	2	1	3	2	32
943	0	0	69	0	69	1	1	3	2	1	2	2	1	3	1	23
948	0	1	36	1	60	1	1	1	2	2	2	3	2	3	4	23
952	0	1	13	1	26	1	2	3	2	3	2	4	2	4	4	41
954	0	0	67	0	67	1	1	2	2	1	2	3	1	3	2	31
956	0	1	5	1	9	1	2	2	2	1	2	3	3	4	9	30
966	0	1	26	1	39	1	2	1	2	2	2	3	1	3	2	28
968	0	1	14	1	19	2	1	3	2	1	1	3	1	3	2	16
977	0	1	6	1	7	1	1	2	2	3	2	3	1	3	2	25
986	0	1	33	1	45	1	1	1	2	1	2	3	2	3	3	29
1004	0	1	15	1	24	1	2	3	2	2	2	3	1	3	2	35
1022	0	1	4	0	62	1	1	1	2	1	2	3	3	4	8	33
1028	0	1	5	1	7	2	2	2	2	1	2	3	3	4	9	30
1047	0	0	59	0	59	2	1	2	2	3	2	3	0	2	0	15
1065	0	0	57	0	57	1	1	2	2	1	2	3	0	2	0	21
1077	0	0	57	0	57	1	2	3	2	1	1	3	1	3	2	35
1086	0	1	8	1	10	1	2	3	2	2	2	3	1	3	1	39
1095	0	0	55	0	55	1	2	1	2	1	2	2	1	3	1	32
1096	0	0	55	0	55	1	2	3	2	1	2	3	1	3	1	24
1099	0	1	5	1	6	2	1	2	2	2	2	3	1	3	1	28
1114	0	0	54	0	54	1	2	3	2	3	2	3	1	3	1	25
1121	0	1	6	1	10	1	2	2	2	2	2	3	2	3	6	15
1131	0	0	52	0	52	1	2	2	2	1	2	3	1	3	1	34
1145	0	0	51	0	51	1	2	2	2	2	2	3	2	3	4	17
1153	0	0	51	0	51	1	2	2	2	3	2	2	1	3	2	62
1154	0	1	25	1	40	1	1	3	2	2	2	3	1	3	1	38
1159	0	0	49	0	49	1	2	2	2	3	2	3	0	2	0	27
1170	0	0	48	0	48	1	1	2	2	1	2	3	1	3	1	25
1175	0	1	5	1	11	2	1	2	2	1	2	3	2	3	6	32
1180	0	1	11	1	11	1	1	3	2	2	2	3	3	4	8	24
1192	0	1	11	1	12	1	1	3	2	1	1	2	3	4	7	27
1214	0	0	45	0	45	1	2	3	2	1	2	3	1	3	2	44
1216	0	1	4	1	6	1	2	2	2	3	2	3	1	3	2	21
1229	0	1	12	1	19	1	1	2	2	2	2	3	2	3	4	32
1238	0	1	15	1	21	1	2	3	2	1	1	3	1	3	1	14
1252	0	1	7	1	13	1	1	2	2	1	2	4	3	4	15	25
1257	0	0	42	0	42	1	2	2	2	3	2	3	1	3	1	32
1266	0	1	17	0	30	1	1	2	2	1	2	2	2	3	4	31
1275	0	0	40	0	40	1	1	2	2	1	2	3	1	3	2	18
1307	0	0	40	0	40	2	2	2	2	1	2	3	0	2	0	34
1313	0	1	10	0	25	1	2	2	2	3	2	3	3	4	11	51
1342	0	1	28	0	33	1	1	1	2	2	2	3	2	3	5	21
1343	0	1	5	1	7	1	2	3	2	2	2	4	2	4	3	26
1350	0	1	7	0	9	1	1	3	2	1	2	4	3	4	8	24
1362	0	1	5	1	8	1	1	2	2	3	2	3	1	3	1	23
1370	0	0	31	0	31	1	1	2	2	1	2	3	1	3	1	26
2	1	0	50	0	50	1	1	2	1	2	2	2	2	3	5	22
10	1	0	145	0	145	1	2	2	1	2	2	2	0	2	0	33
38	1	1	16	1	27	1	1	3	1	2	2	3	1	3	2	48
81	1	0	137	0	137	2	2	2	1	2	2	1	2	1	6	36
91	1	0	137	0	137	2	1	2	1	3	2	2	0	2	0	31
101	1	0	136	0	136	1	1	2	1	3	2	2	1	3	2	53
121	1	0	134	0	134	1	1	3	1	2	1	2	1	3	1	18
128	1	0	134	0	134	1	1	3	1	2	2	3	1	3	1	65
161	1	1	18	1	24	1	1	2	1	2	2	3	2	3	4	35
166	1	0	131	0	131	2	1	2	1	2	2	1	1	1	2	35
191	1	0	129	0	129	2	1	2	1	2	1	3	1	3	2	20
213	1	1	28	1	51	2	2	1	1	2	1	1	1	1	2	21
214	1	1	15	1	22	2	1	3	1	2	1	3	2	3	3	29
245	1	1	17	1	31	1	1	2	1	1	2	1	1	1	2	22
260	1	0	123	0	123	1	1	3	1	1	2	3	2	3	3	23
363	1	1	11	1	25	1	1	2	1	1	2	2	1	3	2	36
366	1	1	38	1	53	1	1	3	1	2	1	1	2	1	4	24
381	1	1	13	1	17	2	2	3	1	2	2	3	2	3	5	37
461	1	0	38	0	38	2	1	2	1	2	2	3	3	4	12	30
463	1	0	107	0	107	2	1	2	1	2	2	3	3	4	7	25
464	1	1	4	1	20	2	1	2	1	2	2	3	3	4	14	47
470	1	0	107	0	107	2	1	1	1	2	2	2	0	2	0	27
475	1	1	4	1	7	1	1	3	1	2	2	3	1	3	1	33
496	1	1	40	0	105	1	1	2	1	2	1	1	0	1	0	22
536	1	0	91	0	91	1	2	3	1	2	1	3	1	3	1	23
544	1	0	101	0	101	1	1	2	1	2	2	2	0	2	0	35
575	1	1	12	1	14	1	2	2	1	1	1	2	2	3	5	7
579	1	0	98	0	98	1	2	2	1	2	2	3	1	3	1	17
583	1	0	98	0	98	1	1	1	1	2	1	3	0	2	0	13
604	1	1	8	1	13	1	1	2	1	2	2	3	1	3	2	22
663	1	1	23	1	38	1	1	2	1	2	1	2	0	2	0	3
674	1	0	92	0	92	2	2	2	1	2	1	2	0	2	0	18
689	1	0	91	0	91	2	1	2	1	2	2	3	1	3	1	46
720	1	0	87	0	87	1	1	2	1	2	2	3	2	3	4	51
743	1	1	84	1	84	1	1	2	1	2	1	3	1	3	1	22
753	1	0	85	0	85	1	1	2	1	2	2	2	1	3	1	35
784	1	0	82	0	82	2	1	2	1	3	2	3	1	3	1	25
786	1	0	82	0	82	1	2	2	1	2	1	3	1	3	2	6
810	1	1	15	1	19	1	1	3	1	1	2	3	1	3	1	15
819	1	1	25	0	79	2	1	3	1	2	2	3	3	4	7	20
835	1	0	78	0	78	1	1	2	1	3	2	3	0	2	0	30
868	1	1	26	1	30	2	1	3	1	2	1	3	1	3	1	19
884	1	0	72	0	72	1	1	1	1	2	2	3	1	3	2	48
895	1	1	37	1	40	1	2	2	1	1	1	2	1	3	1	21
896	1	1	46	0	49	1	2	1	1	3	1	2	0	2	0	32
902	1	1	11	1	12	1	2	2	1	3	1	2	1	3	1	14
937	1	1	5	1	30	1	1	1	1	2	2	3	3	4	16	56
951	1	0	36	0	36	1	1	2	1	2	2	3	1	3	2	16
953	1	0	67	0	67	1	2	3	1	3	1	3	0	2	0	13
970	1	1	11	1	22	1	2	2	1	1	2	3	2	3	4	20
992	1	0	66	0	66	1	1	2	1	1	1	1	0	1	0	14
1000	1	1	9	0	65	1	2	3	1	3	1	3	1	3	1	26
1008	1	1	42	0	42	1	1	2	1	2	2	1	1	1	2	37
1019	1	1	23	1	28	1	1	2	1	1	2	3	3	4	9	50
1025	1	0	61	0	61	1	1	1	1	2	2	3	1	3	1	33
1029	1	1	24	1	33	1	2	2	1	2	2	3	2	3	5	25
1055	1	1	21	1	34	2	2	2	1	3	2	3	2	3	3	27
1060	1	0	58	0	58	1	1	2	1	3	2	3	0	2	0	39
1072	1	0	57	0	57	1	2	2	1	1	2	3	1	3	1	19
1091	1	0	56	0	56	2	1	2	1	1	2	2	2	3	3	28
1106	1	0	46	0	46	2	1	3	1	1	2	2	1	3	1	26
1149	1	0	50	0	50	2	2	3	1	2	2	3	1	3	1	18
1158	1	0	51	0	51	2	2	3	1	1	2	3	1	3	2	26
1173	1	0	47	0	47	2	2	1	1	1	2	3	1	3	2	33
1174	1	1	6	1	11	2	1	2	1	1	2	3	1	3	1	31
1188	1	1	11	0	40	1	2	1	1	1	2	3	1	3	1	40
1198	1	0	46	0	46	1	2	1	1	1	2	1	2	1	3	30
1201	1	0	47	0	47	1	1	1	1	1	2	2	1	3	1	24
1223	1	0	44	0	44	1	2	2	1	3	2	3	0	2	0	29
1242	1	1	24	1	30	2	1	3	1	1	2	2	1	3	2	35
1264	1	0	40	0	40	1	2	1	1	2	2	3	1	3	1	41
1267	1	1	19	1	20	2	2	2	1	3	2	3	2	3	3	11
1274	1	0	40	0	40	1	2	2	1	3	2	3	1	3	1	17
1277	1	1	22	1	25	1	1	2	1	2	2	3	1	3	2	19
1279	1	0	25	0	25	1	1	1	1	2	2	2	2	3	3	23
1298	1	0	25	0	25	1	1	3	1	3	2	3	1	3	1	29
1304	1	0	40	0	40	2	1	3	1	2	2	3	2	3	3	25
1315	1	1	10	0	14	1	1	2	1	3	2	3	3	4	8	47
1319	1	0	36	0	36	1	2	3	1	2	2	3	1	3	1	21
1324	1	1	21	0	23	1	2	2	1	3	2	3	1	3	1	19
1330	1	0	24	0	24	1	2	1	1	3	2	3	0	2	0	31
1344	1	1	11	1	18	1	1	2	1	3	2	3	1	3	2	26
1352	1	0	29	0	29	1	2	1	1	3	2	3	1	3	2	27
1357	1	1	28	0	32	2	2	2	1	1	2	1	1	1	1	18
1366	1	1	12	1	24	2	1	1	1	2	2	2	1	3	1	24
7	1	1	115	1	127	1	1	2	2	2	2	3	3	4	12	42
21	1	0	144	0	144	1	1	2	2	2	2	3	2	3	3	52
27	1	1	22	1	34	1	1	2	2	1	2	3	3	4	10	77
46	1	0	142	0	142	1	1	2	2	1	1	3	1	3	1	32
50	1	0	142	0	142	2	2	2	2	2	1	3	1	3	1	23
51	1	0	138	0	138	1	1	3	2	1	2	3	1	3	1	52
53	1	1	6	1	6	1	1	2	2	1	1	4	3	4	10	28
66	1	1	6	1	18	1	1	2	2	1	1	3	2	3	3	19
68	1	1	14	1	19	1	2	2	2	1	1	4	2	4	4	24
94	1	1	13	1	16	2	1	2	2	2	1	3	2	3	3	26
98	1	1	49	1	57	1	1	2	2	2	1	3	3	4	8	28
117	1	1	32	1	39	1	1	2	2	2	1	3	1	3	2	22
118	1	1	17	0	134	1	1	2	2	2	1	3	3	4	7	27
124	1	1	13	1	15	1	1	3	2	1	1	3	2	3	3	29
135	1	1	5	0	133	1	1	2	2	1	1	3	2	3	5	18
142	1	0	52	0	52	1	1	2	2	2	2	3	2	3	6	27
143	1	1	21	1	34	1	1	2	2	2	1	3	2	3	5	23
158	1	0	120	0	120	1	2	2	2	2	2	3	2	3	4	45
159	1	0	132	0	132	1	2	2	2	2	1	3	3	4	9	16
160	1	0	63	0	63	1	1	2	2	3	1	3	0	2	0	25
164	1	1	51	1	100	2	1	2	2	3	2	3	3	4	8	39
180	1	0	130	0	130	1	1	2	2	2	1	3	3	4	7	28
188	1	0	129	0	129	1	1	2	2	2	1	3	1	3	1	13
200	1	1	60	1	69	1	1	3	2	1	1	3	1	3	2	24
236	1	0	125	0	125	1	1	3	2	1	2	3	1	3	1	23
238	1	1	8	1	10	1	1	2	2	2	2	3	2	3	4	39
241	1	1	9	1	16	1	1	3	2	1	2	3	2	3	3	16
264	1	1	6	1	10	1	1	2	2	2	1	3	3	4	15	39
270	1	1	13	1	26	1	1	2	2	1	2	3	2	3	3	36
281	1	1	13	1	36	1	1	2	2	2	1	3	2	3	5	43
282	1	0	122	0	122	1	2	3	2	2	2	3	1	3	2	48
287	1	0	121	0	121	1	1	1	2	2	2	3	1	3	2	57
302	1	1	6	1	10	1	1	3	2	3	2	2	1	3	1	18
309	1	1	5	1	12	1	1	3	2	2	1	3	3	4	9	28
310	1	1	5	1	16	1	1	2	2	1	1	3	2	3	4	35
348	1	1	11	1	16	1	1	2	2	2	1	3	3	4	23	34
390	1	0	48	0	48	1	2	2	2	1	2	3	1	3	1	25
412	1	1	68	1	86	1	1	3	2	2	2	3	2	3	3	23
413	1	0	112	0	112	1	2	3	2	2	2	4	1	3	1	24
423	1	0	66	0	66	1	1	2	2	3	1	3	1	3	1	23
434	1	1	12	1	16	1	2	2	2	3	2	3	3	4	12	24
435	1	0	110	0	110	1	2	2	2	2	2	3	2	3	6	25
437	1	1	4	1	9	1	1	2	2	2	2	3	2	3	3	31
454	1	0	109	0	109	1	1	2	2	2	2	3	2	3	6	37
466	1	0	107	0	107	1	2	2	2	3	2	3	2	3	4	35
472	1	0	107	0	107	1	1	2	2	2	1	3	2	3	3	35
477	1	0	107	0	107	1	2	3	2	2	1	1	1	2	1	29
478	1	1	98	1	98	1	1	2	2	2	1	2	1	3	1	28
481	1	0	105	0	105	1	1	2	2	2	2	3	1	3	1	26
495	1	1	8	0	105	1	1	2	2	2	1	3	0	2	0	8
498	1	1	23	1	32	1	1	2	2	2	1	3	1	3	2	26
500	1	1	16	1	36	1	1	2	2	2	1	3	0	2	0	19
501	1	1	22	0	104	1	1	2	2	2	2	3	2	3	4	25
514	1	0	75	0	75	1	1	3	2	3	2	3	3	4	8	33
523	1	0	103	0	103	1	2	2	2	2	1	3	0	2	0	23
526	1	1	13	1	14	1	1	3	2	1	2	3	2	3	3	28
532	1	1	5	1	10	1	2	2	2	2	1	3	1	3	2	40
541	1	0	101	0	101	1	1	2	2	3	1	2	0	2	0	22
571	1	1	57	1	74	1	2	3	2	2	1	3	1	3	2	13
577	1	0	97	0	97	1	1	2	2	2	2	3	0	2	0	36
582	1	0	98	0	98	1	1	3	2	2	1	2	2	3	3	25
595	1	1	36	1	40	1	1	2	2	1	2	3	2	3	6	17
598	1	0	97	0	97	2	2	2	2	2	2	3	2	3	3	22
601	1	1	6	1	17	2	1	2	2	2	1	3	1	3	1	26
607	1	1	9	1	22	2	2	2	2	2	1	3	3	4	13	22
608	1	1	6	1	12	1	1	3	2	2	2	3	2	3	4	22
619	1	0	93	0	93	1	1	3	2	2	1	3	2	3	3	29
631	1	1	14	1	17	1	1	2	2	2	1	3	1	3	1	16
633	1	1	48	1	51	1	2	3	2	2	1	3	0	2	0	6
640	1	1	31	1	40	1	1	2	2	3	2	3	0	2	0	19
656	1	1	17	1	20	1	2	2	2	2	2	2	2	3	4	30
667	1	1	4	1	7	1	2	2	2	2	2	3	1	3	1	25
680	1	1	47	1	48	1	1	2	2	1	2	3	2	3	5	57
699	1	0	90	0	90	1	1	2	2	1	2	3	2	3	4	38
705	1	0	89	0	89	1	2	2	2	2	1	3	1	3	1	12
711	1	1	24	1	26	1	1	2	2	2	2	3	1	3	1	41
714	1	1	11	1	14	2	2	3	2	2	1	3	1	3	2	11
717	1	1	22	1	30	1	1	2	2	2	2	3	2	3	5	37
726	1	1	26	1	32	1	1	3	2	1	2	3	1	3	1	26
752	1	1	42	0	73	1	1	2	2	2	2	3	2	3	4	46
760	1	1	56	0	59	1	2	2	2	3	2	3	2	3	3	28
763	1	1	14	1	16	2	1	2	2	1	1	3	2	3	5	31
779	1	1	28	1	36	1	1	1	2	1	2	3	0	2	0	23
789	1	1	12	1	13	1	2	2	2	3	2	1	1	1	2	27
792	1	0	81	0	81	1	1	3	2	1	1	3	1	3	2	17
807	1	0	80	0	80	1	1	3	2	2	2	3	1	3	1	31
823	1	0	79	0	79	2	2	2	2	1	2	3	2	3	5	16
825	1	1	18	0	72	2	1	2	2	2	2	3	2	3	4	63
828	1	0	79	0	79	1	2	1	2	3	2	3	0	2	0	25
836	1	0	78	0	78	1	2	3	2	2	2	3	1	3	2	30
850	1	0	75	0	75	1	1	1	2	2	2	3	1	3	1	28
851	1	1	13	1	28	1	2	3	2	1	2	3	2	3	6	33
855	1	0	7	0	7	1	1	2	2	2	2	3	0	2	0	28
857	1	0	58	0	58	1	1	3	2	2	1	3	1	3	2	34
894	1	1	10	1	18	1	1	2	2	3	2	3	1	3	2	20
900	1	0	59	0	59	1	1	2	2	3	2	3	2	3	4	23
909	1	1	8	1	9	1	1	2	2	3	2	3	3	4	12	21
915	1	0	70	0	70	1	2	3	2	2	2	3	2	3	3	22
959	1	1	25	0	35	1	2	2	2	2	2	3	3	4	8	22
965	1	1	13	1	36	2	2	3	2	3	2	2	2	3	4	31
972	1	0	66	0	66	1	1	2	2	1	2	3	0	2	0	15
973	1	0	67	0	67	2	2	2	2	1	2	3	0	2	0	41
979	1	0	66	0	66	1	1	2	2	1	2	3	1	3	1	30
982	1	0	66	0	66	1	1	2	2	2	2	1	1	1	1	43
984	1	0	66	0	66	1	2	2	2	1	2	3	1	3	1	28
988	1	0	51	0	51	1	2	3	2	2	2	3	1	3	2	22
990	1	1	22	0	66	2	1	2	2	1	2	3	1	3	1	31
994	1	0	65	0	65	1	2	2	2	3	2	3	2	3	3	32
995	1	1	16	1	16	1	2	2	2	2	2	3	2	3	5	20
996	1	0	66	0	66	1	1	2	2	1	2	3	0	2	0	34
1007	1	1	34	1	40	1	1	2	2	2	2	3	2	3	5	27
1012	1	0	63	0	63	1	2	3	2	3	1	3	2	3	3	17
1013	1	1	11	1	25	2	1	2	2	3	2	2	1	3	1	13
1015	1	0	63	0	63	1	2	2	2	1	2	3	1	3	1	20
1023	1	1	8	1	12	1	2	2	2	2	2	3	3	4	18	40
1026	1	0	62	0	62	1	2	3	2	1	2	3	1	3	1	31
1031	1	0	61	0	61	1	2	2	2	2	2	4	1	3	2	46
1034	1	1	21	1	23	1	2	2	2	2	2	2	1	3	1	31
1042	1	0	60	0	60	1	2	1	2	1	2	3	1	3	1	38
1056	1	1	5	1	10	1	1	3	2	1	2	3	1	3	2	32
1067	1	0	58	0	58	1	1	2	2	1	1	3	2	3	3	47
1068	1	0	57	0	57	2	2	2	2	3	2	3	1	3	1	27
1075	1	0	57	0	57	1	1	2	2	1	2	3	1	3	1	29
1078	1	0	56	0	56	2	2	2	2	3	2	2	2	3	3	27
1087	1	1	16	1	21	1	2	1	2	1	2	3	1	3	1	42
1101	1	1	21	1	28	1	2	2	2	2	2	3	2	3	3	39
1115	1	1	8	1	30	1	1	1	2	2	2	3	0	2	0	17
1119	1	1	21	1	27	1	2	3	2	1	2	3	0	2	0	22
1126	1	0	53	0	53	1	2	1	2	2	2	3	0	2	0	14
1128	1	0	51	0	51	1	2	2	2	1	2	3	1	3	2	31
1129	1	0	51	0	51	1	2	3	2	1	2	3	2	3	5	33
1130	1	1	30	1	36	1	2	2	2	1	2	3	2	3	3	29
1135	1	0	39	0	39	1	2	2	2	3	1	3	0	2	0	10
1142	1	0	52	0	52	1	2	2	2	3	2	3	1	3	2	34
1147	1	1	39	0	44	1	2	3	2	1	2	3	1	3	2	26
1152	1	1	16	1	17	1	1	2	2	1	2	3	2	3	3	32
1161	1	0	49	0	49	1	1	2	2	1	2	3	0	2	0	32
1162	1	0	48	0	48	2	1	2	2	1	2	3	2	3	4	15
1163	1	0	49	0	49	1	1	2	2	1	2	3	1	3	2	23
1166	1	1	21	1	48	1	2	2	2	1	1	3	0	2	0	16
1168	1	1	26	1	28	1	1	2	2	3	2	3	1	3	1	20
1169	1	0	48	0	48	1	2	2	2	1	2	3	1	3	2	56
1171	1	0	46	0	46	1	2	3	2	2	1	4	1	3	1	28
1191	1	1	13	1	15	1	2	3	2	2	2	3	3	4	8	26
1194	1	0	46	0	46	1	1	1	2	2	2	3	1	3	1	26
1200	1	0	45	0	45	1	2	3	2	2	2	3	1	3	1	25
1203	1	1	17	1	21	2	2	2	2	3	1	3	1	3	2	12
1209	1	1	45	1	47	1	1	2	2	2	2	3	3	4	7	24
1225	1	0	47	0	47	1	1	2	2	2	2	3	3	4	7	34
1227	1	0	44	0	44	1	2	3	2	2	2	3	1	3	2	40
1233	1	0	35	0	35	1	2	2	2	2	2	3	1	3	1	28
1239	1	1	16	1	22	2	2	2	2	3	2	3	2	3	3	21
1240	1	0	33	0	33	1	2	2	2	3	2	1	1	2	1	21
1271	1	0	41	0	41	2	1	2	2	3	2	3	0	2	0	27
1272	1	0	13	0	13	1	2	2	2	1	2	3	1	3	1	26
1283	1	1	8	1	11	2	2	2	2	3	2	3	1	3	1	19
1287	1	0	39	0	39	1	2	2	2	2	2	3	1	3	1	29
1288	1	0	38	0	38	1	2	2	2	3	2	3	0	2	0	29
1290	1	0	39	0	39	1	2	3	2	2	2	4	2	4	4	22
1292	1	1	10	1	11	2	2	2	2	2	2	3	0	2	0	26
1293	1	0	15	0	15	1	2	2	2	3	2	3	1	3	1	30
1294	1	1	4	1	18	1	1	2	2	1	2	3	0	2	0	22
1306	1	0	40	0	40	1	1	2	2	2	2	3	0	2	0	49
1310	1	0	38	0	38	2	2	3	2	2	2	3	0	2	0	34
1314	1	0	37	0	37	1	2	2	2	3	2	3	2	3	3	33
1317	1	0	15	0	15	1	2	3	2	2	2	3	2	3	6	49
1320	1	1	11	1	20	1	1	2	2	2	2	4	3	4	14	42
1321	1	0	13	0	13	1	2	3	2	2	2	4	2	4	3	31
1323	1	1	7	1	13	1	2	2	2	3	2	4	3	4	10	19
1327	1	0	39	0	39	1	2	3	2	1	2	3	2	3	4	24
1334	1	1	28	1	31	1	2	3	2	2	2	3	2	3	5	38
1337	1	0	16	0	16	1	1	2	2	1	2	3	1	3	1	18
1351	1	1	10	1	15	1	2	2	2	3	2	3	1	3	1	35
1355	1	0	19	0	19	1	1	2	2	1	2	3	1	3	1	26
1367	1	0	26	0	26	1	2	2	2	2	2	3	1	3	1	64
